# Supplementary material for: Biotelemetry marches on: A cost-effective GPS device for monitoring terrestrial wildlife
Source: PLoS One. 2018 Jul 31;13(7):e0199617. doi: 10.1371/journal.pone.0199617 (PMC6067714; doi:10.1371/journal.pone.0199617)
Supplement: S1 Dataset — (CSV) [file pone.0199617.s004.csv]

site	study site	habitat_type	topo	device_id	fix_attempts_real	csq_mean	csq_median	no_sent_immed	sent_immed_pro	sent_immed_percent	battery_drain	num_fix_csq
1	CH	wet	gully	a	43	21.58	22	43	1	100	-0.75	43
2	CH	wet	gully	b	43	18.7	19	43	1	100	-0.75	20
3	CH	wet	gully	c	41	0.65	1	41	1	100	-0.71	17
4	CH	wet	gully	d	41	16.05	16	41	1	100	-0.76	41
5	CH	wet	gully	e	40	5.9	6	40	1	100	-0.76	40
6	CH	wet	gully	f	45	10.57	11	44	0.98	98	-0.84	23
7	CH	wet	gully	g	44	5.57	5	44	1	100	-0.68	44
8	CH	wet	gully	h	48	1.3	1	48	1	100	-0.54	47
9	CH	wet	gully	i	41	15	16	40	0.98	98	-0.94	41
10	CH	wet	gully	j	41	13.6	13	41	1	100	-0.84	40
11	CH	wet	mid	a	44	22.16	22	44	1	100	-0.85	44
12	CH	wet	mid	b	43	20.58	20	43	1	100	-0.74	43
13	CH	wet	mid	c	40	12.72	13	40	1	100	-0.67	39
14	CH	wet	mid	d	42	20.05	19	42	1	100	-0.6	42
15	CH	wet	mid	e	41	10.34	10	41	1	100	-0.93	41
16	CH	wet	mid	f	45	4.73	5	38	0.84	84	-0.92	30
17	CH	wet	mid	g	44	6.39	6	43	0.98	98	-0.85	44
18	CH	wet	mid	h	42	1.55	0	42	1	100	-0.71	42
19	CH	wet	mid	i	42	15.64	16	42	1	100	-0.73	42
20	CH	wet	mid	j	41	15	15	41	1	100	-0.75	3
21	CH	wet	ridge	a	45	15.69	16	45	1	100	-0.56	45
22	CH	wet	ridge	b	42	22.24	23	42	1	100	-0.81	42
23	CH	wet	ridge	c	44	13.77	14	44	1	100	-0.8	44
24	CH	wet	ridge	d	43	16.05	15	43	1	100	-0.88	43
25	CH	wet	ridge	e	41	10.34	10	41	1	100	-0.93	41
26	CH	wet	ridge	f	44	15.39	15	44	1	100	-0.85	44
27	CH	wet	ridge	g	44	6.09	6	44	1	100	-0.65	44
28	CH	wet	ridge	h	43	3.05	3	43	1	100	-0.65	43
29	CH	wet	ridge	i	43	14.95	15	42	0.98	98	-0.89	43
30	CH	wet	ridge	j	42	18.57	19	42	1	100	-0.72	42
31	CH	dry	gully	a	41	4.63	5	32	0.78	78	-0.84	41
32	CH	dry	gully	b	40	2.4	2	0	0	0	-0.77	40
33	CH	dry	gully	c	42	3.74	3	1	0.02	2	-0.73	23
34	CH	dry	gully	d	40	1.15	1	40	1	100	-0.87	40
35	CH	dry	gully	e	39	6	6	39	1	100	-0.93	25
36	CH	dry	gully	f	39	2.18	2	39	1	100	-0.55	39
37	CH	dry	gully	g	37	10.76	11	37	1	100	-0.56	37
38	CH	dry	gully	h	38	10	10	38	1	100	-0.67	38
39	CH	dry	gully	i	36	9.11	10	36	1	100	-0.75	35
40	CH	dry	gully	j	35	3.25	3	15	1	100	-0.43	32
41	CH	dry	mid	a	40	8	8	0	0	0	-0.64	1
42	CH	dry	mid	b	41	8.41	9	37	0.43	43	-0.89	41
43	CH	dry	mid	c	42	3.07	4	42	0.9	90	-0.78	42
44	CH	dry	mid	d	41	7.17	7	41	1	100	-0.83	41
45	CH	dry	mid	e	41	4.29	4	41	1	100	-0.95	41
46	CH	dry	mid	f	37	7	7	0	0	0	-0.55	3
47	CH	dry	mid	g	37	9.24	9	37	1	100	-0.75	37
48	CH	dry	mid	h	37	7.68	8	37	1	100	-0.7	37
49	CH	dry	mid	i	36	9.03	9	36	1	100	-1	36
50	CH	dry	mid	j	36	6.19	6	36	1	100	-0.63	36
51	CH	dry	ridge	a	40	8.43	9	40	1	100	-0.68	40
52	CH	dry	ridge	b	40	8.76	9	40	1	100	-0.64	38
53	CH	dry	ridge	c	39	6.31	6	39	1	100	-0.58	32
54	CH	dry	ridge	d	40	12.38	13	40	1	100	-0.51	40
55	CH	dry	ridge	e	40	3.05	3	4	0.1	10	-0.89	40
56	CH	dry	ridge	f	39	11.69	11	39	1	100	-0.59	39
57	CH	dry	ridge	g	37	8.86	9	36	0.97	97	-0.77	37
58	CH	dry	ridge	h	44	8.39	7	42	0.95	95	-0.69	44
59	CH	dry	ridge	i	36	11.69	12	36	1	100	-0.55	36
60	CH	dry	ridge	j	37	3.14	3	5	0.14	14	-0.61	37
