# Supplementary material for: Biotelemetry marches on: A cost-effective GPS device for monitoring terrestrial wildlife
Source: PLoS One. 2018 Jul 31;13(7):e0199617. doi: 10.1371/journal.pone.0199617 (PMC6067714; doi:10.1371/journal.pone.0199617)
Supplement: S2 Dataset — (CSV) [file pone.0199617.s005.csv]

site	study site	habitat_type	topo	device_id	fix_attempts_real	fix_success_prop	outliers	outlier_prop	hdop_mean	hdop_median	num_fix_hdop	battery_drain
1	CH	wet	gully	a	43	1	8	0.18	3.18	2	39	-0.75
4	CH	wet	gully	d	41	1	20	0.05	2.26	2	40	-0.76
5	CH	wet	gully	e	40	1	1	0.07	2.2	1.7	39	-0.76
6	CH	wet	gully	f	45	0.51	2	0.31	4.13	3.1	10	-0.84
7	CH	wet	gully	g	44	1	3	0.07	1.96	1.5	43	-0.68
8	CH	wet	gully	h	48	0.98	14	0.51	6.43	3.3	36	-0.54
9	CH	wet	gully	i	41	1	3	0.1	3.45	1.6	41	-0.94
10	CH	wet	gully	j	41	0.98	24	0.45	6.37	3.1	28	-0.84
11	CH	wet	mid	a	44	1	4	0.47	5.74	2.9	31	-0.86
12	CH	wet	mid	b	43	1	19	0.14	2.91	2.5	41	-0.74
13	CH	wet	mid	c	40	0.98	21	0.16	5.18	2.1	37	-0.67
14	CH	wet	mid	d	42	1	6	0.1	2.2	1.6	41	-0.6
15	CH	wet	mid	e	41	1	7	0.02	2.43	1.7	41	-0.93
16	CH	wet	mid	f	45	0.67	4	0.44	3.96	3.45	12	-0.92
17	CH	wet	mid	g	44	1	1	0	1.48	1.3	44	-0.86
18	CH	wet	mid	h	42	1	20	0.18	4.28	2.3	39	-0.71
21	CH	wet	ridge	a	45	1	0	0.16	2.68	1.65	42	-0.56
22	CH	wet	ridge	b	42	1	8	0.05	5.24	3.1	28	-0.81
23	CH	wet	ridge	c	44	1	3	0	1.3	1.2	44	-0.8
24	CH	wet	ridge	d	43	1	3	0	1.55	1.3	43	-0.89
25	CH	wet	ridge	e	41	1	7	0.05	2.43	1.7	41	-0.93
26	CH	wet	ridge	f	44	1	2	0.2	3.65	2.1	41	-0.85
27	CH	wet	ridge	g	44	1	0	0.56	5.57	3.8	27	-0.65
28	CH	wet	ridge	h	43	1	0	0.09	2.73	1.9	43	-0.65
29	CH	wet	ridge	i	43	1	2	0.12	3.5	1.6	43	-0.89
30	CH	wet	ridge	j	42	1	9	0.07	2.71	1.75	42	-0.72
31	CH	dry	gully	a	41	1	25	0.02	1.78	1.4	41	-0.84
32	CH	dry	gully	b	40	1	4	0	1.21	1.2	40	-0.77
33	CH	dry	gully	c	42	0.55	5	0.45	12.1	4.55	10	-0.73
34	CH	dry	gully	d	40	1	37	0.93	9.82	4.55	6	-0.87
35	CH	dry	gully	e	39	0.64	3	0.22	4.05	2.4	19	-0.93
36	CH	dry	gully	f	39	1	1	0.05	1.73	1.3	39	-0.55
37	CH	dry	gully	g	37	1	0	0.08	2.2	1.55	36	-0.56
38	CH	dry	gully	h	38	1	18	0.03	2.23	1.85	38	-0.67
39	CH	dry	gully	i	36	0.97	37	0.62	10.18	3.3	19	-0.75
40	CH	dry	gully	j	35	1	9	0.22	3.93	3.35	32	-0.43
42	CH	dry	mid	b	41	1	2	0.51	4.85	2.75	24	-0.89
43	CH	dry	mid	c	42	0.45	3	0.1	2.32	1.6	40	-0.78
44	CH	dry	mid	d	41	1	1	0.15	3.08	1.7	39	-0.83
45	CH	dry	mid	e	41	1	23	0	1.27	1.2	41	-0.95
47	CH	dry	mid	g	37	1	8	0.05	2.05	1.55	36	-0.76
48	CH	dry	mid	h	37	1	0	0	1.33	1.3	37	-0.7
49	CH	dry	mid	i	36	1	21	0.24	3.22	1.65	30	-1
50	CH	dry	mid	j	36	1	4	0.05	2	1.6	35	-0.63
51	CH	dry	ridge	a	40	1	6	0.21	3.61	1.5	37	-0.68
52	CH	dry	ridge	b	40	0.95	0	0.2	5.05	2.5	37	-0.64
53	CH	dry	ridge	c	39	0.82	3	0.44	4.72	4.3	19	-0.58
54	CH	dry	ridge	d	40	1	2	0	1.22	1.2	40	-0.51
55	CH	dry	ridge	e	40	1	0	0.37	3.74	1.75	28	-0.89
56	CH	dry	ridge	f	39	1	9	0	1.15	1.1	39	-0.59
57	CH	dry	ridge	g	37	1	2	0.03	1.4	1.2	37	-0.77
58	CH	dry	ridge	h	44	0.84	9	0.45	2.47	1.6	31	-0.69
59	CH	dry	ridge	i	36	1	8	0.03	1.64	1.3	36	-0.55
60	CH	dry	ridge	j	37	1	18	0.16	2.27	1.85	32	-0.61
