# Supplementary material for: Biotelemetry marches on: A cost-effective GPS device for monitoring terrestrial wildlife
Source: PLoS One. 2018 Jul 31;13(7):e0199617. doi: 10.1371/journal.pone.0199617 (PMC6067714; doi:10.1371/journal.pone.0199617)
Supplement: S3 Dataset — (CSV) [file pone.0199617.s006.csv]

site	study site	habitat_type	device_id	fix_attempts_real	csq_mean	csq_median	battery_drain	no_sent_immed	sent_immed_prop	num_fix_csq
1	PI	bush	a	44	4.57	5	-0.48	30	0.68	44
2	PI	bush	b	46	10.72	11	-0.4	46	1	46
3	PI	bush	c	47	8.79	9	-0.42	47	1	47
4	PI	bush	d	45	6.98	8	-0.38	35	0.78	45
5	PI	bush	e	46	5.3	5.5	-0.47	43	0.93	46
6	PI	bush	f	45	22.07	23	-0.38	45	1	45
7	PI	bush	g	50	1.42	0	-0.37	6	0.12	50
8	PI	bush	h	50	6	6	-0.45	46	0.92	50
9	PI	bush	i	48	2.85	3	-0.48	10	0.21	48
10	PI	bush	j	46	19.52	20	-0.39	46	1	46
11	PI	coast	a	46	11.54	12	-0.34	46	1	46
12	PI	coast	b	52	2.33	1	-0.77	0	0	6
13	PI	coast	c	51	19.78	20	-0.34	51	1	51
14	PI	coast	d	49	1.47	1	-0.66	0	0	49
15	PI	coast	e	48	6.85	7	-0.49	45	0.94	48
16	PI	coast	f	53	8.96	8	-0.42	52	0.98	53
17	PI	coast	g	48	10.15	11.5	-0.29	48	1	48
18	PI	coast	h	49	6.22	6	-0.35	49	1	49
19	PI	coast	i	45	13.29	13	-0.38	45	1	45
20	PI	coast	j	48	7.75	7	-0.36	48	1	48
21	PI	farm	a	45	4.84	6	-1	4	0.09	45
22	PI	farm	b	46	11.44	11	-0.42	46	1	48
23	PI	farm	c	48	13.79	14	-0.57	47	0.98	48
24	PI	farm	d	49	6.53	6	-0.43	49	1	49
25	PI	farm	e	48	8.5	9	-0.54	47	0.98	48
26	PI	farm	f	46	7.28	7	-0.4	46	1	46
27	PI	farm	g	49	8.98	9	-0.35	49	1	49
28	PI	farm	h	22	11.23	11.5	-0.5	19	0.86	22
30	PI	farm	j	47	12.89	13	-0.38	47	1	47
31	PI	road	a	47	8.45	8	-0.6	47	1	47
32	PI	road	b	47	14.34	14	-0.46	47	1	47
33	PI	road	c	50	16.5	17	-0.26	48	0.96	50
34	PI	road	d	48	1.77	0	-0.24	12	0.25	31
35	PI	road	e	47	10.77	11	-0.3	44	0.94	47
36	PI	road	f	46	15.33	15	-0.37	46	1	46
37	PI	road	g	47	6.8	7	-0.29	46	0.98	46
38	PI	road	h	46	9.59	9	-0.54	46	1	46
39	PI	road	i	46	10.85	11	-0.46	46	1	46
40	PI	road	j	46	1.65	1	-0.41	0	0	46
41	PI	urban	a	48	17.33	17	-0.36	48	1	48
42	PI	urban	b	48	5.35	5	-0.38	40	0.83	48
43	PI	urban	c	49	10.47	9	-0.35	47	0.96	49
44	PI	urban	d	47	14.91	15	-0.39	47	1	47
45	PI	urban	e	47	15.53	16	-0.28	47	1	47
46	PI	urban	f	46	21.7	22	-0.36	46	1	46
47	PI	urban	g	48	9.58	10	-0.33	48	1	48
48	PI	urban	h	46	12.24	12	-0.42	46	1	46
49	PI	urban	i	48	15.88	16	-0.27	48	1	48
50	PI	urban	j	45	8.64	9	-0.2	45	1	45
