# Supplementary material for: Biotelemetry marches on: A cost-effective GPS device for monitoring terrestrial wildlife
Source: PLoS One. 2018 Jul 31;13(7):e0199617. doi: 10.1371/journal.pone.0199617 (PMC6067714; doi:10.1371/journal.pone.0199617)
Supplement: S4 Dataset — (CSV) [file pone.0199617.s007.csv]

site	study site	habitat_type	device_id	fix_attemps_real	fix_success_prop	outliers_prop	numsat_mean	hdop_mean	hdop_median	med_error	battery_drain	num_fix_hdop	num_fix_error
4	PI	bush	d	45	1	0.04	7.23	1.26	1.1	2.36	-0.38	43	45
1	PI	bush	a	44	1	0.02	7.16	3.52	1.1	1.8	-0.48	44	44
6	PI	bush	f	45	1	0	7.56	1.26	1.1	3.62	-0.38	45	45
2	PI	bush	b	46	1	0	7.7	1.17	1.1	2.78	-0.4	46	46
5	PI	bush	e	46	1	0	7.93	1.09	1	2.59	-0.47	46	46
8	PI	bush	h	50	1	0.12	6.63	1.71	1.3	3.31	-0.45	46	50
9	PI	bush	i	48	1	0.1	5.72	3.74	1.7	3.13	-0.48	46	48
10	PI	bush	j	46	1	0.02	6.74	2.04	1.25	4.66	-0.39	46	46
3	PI	bush	c	47	1	0	8.62	1.07	1	2.06	-0.42	47	47
7	PI	bush	g	50	1	0	7.08	1.25	1.2	2.88	-0.37	50	50
14	PI	coast	d	49	1	0.56	4.17	5.28	2.7	7.97	-0.66	24	49
11	PI	coast	a	46	1	0.25	5.12	4.51	2.15	3.61	-0.34	42	46
19	PI	coast	i	45	1	0	7.64	1.29	1.1	1.61	-0.38	45	45
17	PI	coast	g	48	1	0.2	5.7	4.97	1.9	3.42	-0.29	46	48
18	PI	coast	h	49	1	0.12	6.52	2.12	1.5	4.02	-0.35	46	49
15	PI	coast	e	48	1	0	7.85	1.13	1.05	1.29	-0.49	48	48
20	PI	coast	j	48	1	0	8.04	1.12	1	4.46	-0.36	48	48
13	PI	coast	c	51	1	0	8.22	1.1	1	1.12	-0.34	51	51
12	PI	coast	b	52	1	0.06	5.79	2.93	1.55	3.74	-0.77	52	52
16	PI	coast	f	53	1	0	7.42	1.23	1.2	1.98	-0.42	53	53
28	PI	farm	h	22	0.42	0.04	6.55	1.57	1.3	3557.09	-0.5	20	22
21	PI	farm	a	45	1	0	7.96	1.11	1	2.29	-1	45	45
26	PI	farm	f	46	1	0.02	8.78	1.11	0.95	2.92	-0.4	46	46
30	PI	farm	j	47	1	0	8.43	1.07	0.9	1.33	-0.38	47	47
22	PI	farm	b	48	1	0	8.48	1.03	1	2.4	-0.42	48	48
23	PI	farm	c	48	1	0	8.27	1.13	1	2.13	-0.57	48	48
25	PI	farm	e	48	1	0	8.71	0.96	0.9	0.93	-0.54	48	48
24	PI	farm	d	49	1	0.04	6.31	5.41	1.3	2.45	-0.43	49	49
27	PI	farm	g	49	1	0	8.71	0.96	0.9	0.97	-0.35	49	49
34	PI	road	d	48	0.98	0.33	5.23	2.39	2	3.38	-0.24	31	31
37	PI	road	g	47	0.98	0.19	5.2	4.7	2.05	3.57	-0.29	44	46
32	PI	road	b	47	1	0.04	6.42	1.44	1.3	2.33	-0.46	45	47
39	PI	road	i	46	1	0.13	6.56	4.08	1.2	2.53	-0.46	45	46
36	PI	road	f	46	1	0	8.35	1.06	1	3.23	-0.37	46	46
38	PI	road	h	46	1	0	8.07	1.09	1	4.84	-0.54	46	46
40	PI	road	j	46	1	0	7.76	1.17	1.1	2.31	-0.41	46	46
31	PI	road	a	47	1	0	7.28	1.34	1.2	2.91	-0.6	47	47
35	PI	road	e	47	1	0	8.09	1.1	1	2.16	-0.3	47	47
33	PI	road	c	50	1	0.04	7.3	1.57	1.1	6.29	-0.26	50	50
47	PI	urban	g	48	1	0.16	5.41	3	2.1	9.25	-0.33	44	48
48	PI	urban	h	46	1	0.08	5.91	2.53	1.8	1.68	-0.42	44	46
44	PI	urban	d	47	1	0.04	6.29	1.86	1.6	5.5	-0.39	45	47
50	PI	urban	j	45	1	0.04	6.76	1.92	1.3	4.48	-0.2	45	45
43	PI	urban	c	49	1	0.08	5.89	1.9	1.5	3.5	-0.35	46	49
46	PI	urban	f	46	1	0.02	7.35	1.18	1.1	1.54	-0.36	46	46
49	PI	urban	i	48	1	0.14	6.02	2.45	1.8	3.04	-0.27	46	48
45	PI	urban	e	47	1	0	8.23	1.09	1	2.52	-0.28	47	47
41	PI	urban	a	48	1	0	6.62	1.44	1.4	1.33	-0.36	48	48
42	PI	urban	b	48	1	0	6.31	1.82	1.6	4.53	-0.38	48	48
